# Supplementary material for: Folate Receptor Beta as a Direct and Indirect Target for Antibody-Based Cancer Immunotherapy
Source: Int J Mol Sci. 2021 May 25;22(11):5572. doi: 10.3390/ijms22115572 (PMC8197521; doi:10.3390/ijms22115572)
Supplement: Supplementary file 1 [file ijms-22-05572-s001.zip]

Archive with 2 entries (1 files):
- Supplementary/
- Supplementary/ijms-1134568-final-suppl.pdf
